# Supplementary material for: Inter-Coder Agreement in One-to-Many Classification: Fuzzy Kappa
Source: PLoS One. 2016 Mar 2;11(3):e0149787. doi: 10.1371/journal.pone.0149787 (PMC4775035; doi:10.1371/journal.pone.0149787)
Supplement: S1 Zip Archive — (ZIP) [file pone.0149787.s001.zip]

Archive with 21 entries (21 files):
- Culture1_SS.txt
- CultureABC_HK.txt
- CultureABC_SS.txt
- CultureACT_HK.txt
- CultureACT_SS.txt
- CultureHCH_HK.txt
- CultureHCH_SS.txt
- CultureNLD_HK.txt
- CultureNLD_SS.txt
- CulturePLC_HK.txt
- CulturePLC_SS.txt
- CulturePPL_HK.txt
- CulturePPL_SS.txt
- CultureSPC_HK.txt
- CultureSPC_SS.txt
- CultureTIM_HK.txt
- CultureTIM_SS.txt
- CultureTRN_HK.txt
- CultureTRN_SS.txt
- README_Example1.txt
- Culture1_HK.txt
