# Supplementary material for: Inter-Coder Agreement in One-to-Many Classification: Fuzzy Kappa
Source: PLoS One. 2016 Mar 2;11(3):e0149787. doi: 10.1371/journal.pone.0149787 (PMC4775035; doi:10.1371/journal.pone.0149787)
Supplement: S1 Zip Archive — (ZIP) [file pone.0149787.s001.zip › Culture1_SS.txt]

#1	2	3	4	5	6	7	8	9
NONE
NONE
NONE
NLD1	PLC2
NLD1	PLC2	TRN1	TIM2
NLD1	PLC2	TRN1
PLC2	SPC2	ABC1
PLC2	SPC3	TIM2	ABC1
SPC2
ABC1
PLC1	SPC1	TIM2	ABC1
PLC1	SPC3	TIM1
NLD1	PLC2	TIM1
PPL4	SPC2	ACT3	TIM1
PPL2	PLC1	SPC2	TRN1	TIM2
PLC1
NLD1	PLC2	TIM2
PPL1	PLC2	SPC3	ABC1
PLC2	SPC3
PLC1	SPC1	ABC1
PPL1	PLC1	SPC2	ACT3
PPL3	PLC1	SPC1	ACT1	ABC1
PLC1	SPC1	ABC1
NONE
PPL4	PLC1
PPL4	PLC1	SPC1	ACT1	TIM2	ABC1
PLC1	SPC3	TIM2
ABC1
NONE
PLC1	ABC1
PLC1	SPC2
NLD1	TIM1
PPL1	NLD1	PLC2	ACT3	TIM2
PPL4	PLC1	SPC2	TIM1
PPL4	PLC1	SPC2	TRN1	TIM1
PPL2	PLC1	SPC2	ACT3	TIM1
PPL4	ACT3
PLC2	SPC2	TIM2	ABC1
ABC1
PLC1	SPC1	TIM2
PLC1	SPC1	TIM2
PLC1	ABC1
PPL3	SPC2	ACT3
PPL4	PLC1	SPC2	TRN1
PLC1	SPC1	TIM2
SPC3
PLC1
PLC1
PPL3	PLC1	SPC2	TRN1
PLC1
PLC1	SPC1
NLD1	PLC2	ACT3	TIM2
ACT3
PPL3	NLD1	PLC2	TRN1	ACT3
SPC1
PPL4	PLC1	SPC1	ACT1	ABC1
PLC1	SPC2	TRN1
ABC1
ABC1
PLC1	SPC1	TIM2	ABC1
TIM2	ABC1
PLC1	SPC1	TRN1	TIM2	ABC1
PLC1	SPC2	TRN1	ABC1
PPL4	PLC1	SPC1	ACT1	TIM2
PPL1	PLC1	SPC2
PPL4	PLC1	SPC1	ACT1	ABC1
NLD1	PLC2	SPC1
PPL4	ACT3
PPL2	PLC2	SPC3	TRN1	ACT3
PPL4	PLC1	SPC1	ACT1	TIM1	ABC1
NLD1	PLC1	SPC2
PLC1	SPC1	ABC1
PLC1	SPC2	TRN1
PLC2	SPC2	TRN1
PPL1	TRN1
PPL3	PLC1	SPC2	TRN1
PPL3	PLC1	SPC2	TRN1
PPL3	PLC1	SPC1	TRN1	ABC1
PPL2	PLC1	SPC2	ACT1	TIM2
PLC2	SPC3	TIM2	ABC1
ABC1
PPL3	PLC1	SPC1	ACT1	TIM2
ABC1
PLC1	SPC1
PPL2	PLC1	SPC1	ACT1	TIM2	ABC1
PLC2	SPC2	TIM2
PPL1	PLC2	SPC3	ACT3	TIM2
ABC1
PPL3	PLC1	SPC2	ACT1	TIM2
TRN1
PLC1	SPC1	ABC1
PPL3	PLC1	SPC2
PLC2	SPC2	TIM1	ABC1
ABC1
TIM2
TIM2	ABC1
PPL1	PLC2	SPC1	ACT1	TIM2	ABC1
PPL1	PLC2	SPC3	ACT3	TIM2
PPL4	PLC1	SPC1	ACT1	ABC1
NONE
PPL3	PLC1	SPC2	TRN1
PPL4	PLC1	SPC1	ACT1
PLC1	SPC1	ABC1
PPL4	PLC1	SPC2	TRN1
PPL2	PLC1	SPC1	ACT1
PPL4	PLC1	SPC1	ACT1	ABC1
ABC1
NONE
ABC1
PPL3	PLC1	SPC2	TIM1
PLC1	SPC2	TRN1
PLC1	SPC2	TRN1
ABC1
PPL3	PLC1	SPC1	ABC1
PLC1	SPC1
PPL3	PLC1	SPC1	ABC1
ABC1
PPL3	PLC1	SPC1	ABC1
NLD1	PLC2
PPL1	PLC2	SPC2	TRN1	ACT3	TIM2
PLC1	SPC1	ABC1
PPL2	PLC1	ACT3
TRN1
PLC1	SPC1	TIM2
NONE
PPL4	PLC1	SPC1	ACT1	TIM2
PPL3	PLC1	SPC1	TRN1	ABC1
PPL2	ACT1
PPL2	PLC1	SPC2	ACT1	TIM2
PPL1	PLC2	SPC2	ACT3	TIM2
PPL4	PLC1	SPC1	ACT1	ABC1
NONE
PLC1	SPC1	ABC1
ABC1
ABC1
PPL3	PLC1	SPC2	ACT3
SPC3
PLC1	SPC3
PLC2	SPC2	TIM2
PPL1	PLC2	SPC2	TRN1	ACT3
PLC2	SPC3	TIM2
ABC1
PLC1	SPC1
PPL4	PLC1	SPC2	TRN1	ABC1
PLC1	SPC2	TIM2
PLC1	SPC2	TRN1
PPL3	PLC1	SPC2	ABC1
PPL4	PLC1	SPC2	ACT1
PLC1	SPC1	TRN1
PPL3	PLC1	SPC1	ABC1
PLC1	SPC2	TRN1
PPL4	PLC1	SPC1	ACT1	ABC1
NONE
NONE
NONE
PLC1	SPC2
SPC3
NLD1
PPL1	ACT3
PLC2	SPC2	TIM1
PPL2	PLC1	SPC1	TIM1
PLC1	SPC2
PLC1	SPC2	TRN1	TIM2
ABC1
PLC1	SPC2	TIM1
PLC1	SPC1	ABC1
NLD1	PLC2	SPC2	TRN1	TIM2
NLD1	PLC2	TRN1	TIM2
PPL4	PLC1	SPC1	ACT1	ABC1
SPC1
PPL3	SPC2	ABC1
PPL1	PLC1	SPC1	ACT1
NLD1	TIM1
NLD1	TIM1
NLD1	TIM1
PPL1	TRN1	ACT3
TRN1
NLD1	TIM2
ABC1
ABC1
PPL1	ACT3
PLC1
ABC1
PLC1	SPC2	TIM2	ABC1
NLD1	TIM2
PLC2	SPC2	TRN1	TIM2
TRN1
PLC1	SPC2	TRN1	ABC1
PLC1	SPC1
PPL4	PLC1	SPC1	ACT1	TIM2
PPL4	PLC1	SPC1	ACT1	TIM2
PLC1	SPC1
PPL1	SPC1	ACT1
PPL2	PLC1	SPC2	TRN1	ACT3
PPL4	PLC1	SPC1	ACT1
ABC1
ABC1
ABC1
PLC2
PLC2
PLC2
NONE
ABC1
PLC1	SPC1	TRN1
PLC1	SPC1	ABC1
PLC1	SPC1	ABC1
PPL1	SPC1	ACT1
PPL2	PLC1	SPC1	ACT1	ABC1
PPL2	PLC1	SPC1	ACT1
PLC1	SPC1	TIM2	ABC1
PLC1	SPC1	TIM2	ABC1
ABC1
PLC2	SPC2	TIM2
NLD1
PPL1	NLD1	TRN1
PLC2	SPC1	ABC1
PPL4	PLC1	SPC2	TIM2
ABC1
PPL1	PLC2	SPC2	ACT1
PPL4	PLC1	SPC1	ABC1
PLC1	SPC1	TRN1	ABC1
ABC1
PPL4	PLC1	SPC1	ACT1	ABC1
NLD1	PLC2	SPC3
PPL3	PLC2	SPC2	ACT3	TIM2
NLD1	PLC2	SPC3
PLC1	SPC2	TRN1	TIM2
PPL2	PLC1	SPC2	ACT1
NONE
NLD1	TIM1
NLD1	TIM1
PLC1	SPC2	TRN1
PPL1	NLD1	ACT2	TIM1
PPL2	NLD1	ACT2	TIM1
PPL2	ACT2
PPL1	PLC1	SPC1	ACT1	ABC1
PPL2	SPC3	ACT3
PPL1	PLC2	SPC2	ACT3	TIM1
PLC1	SPC3
PPL2	PLC1	SPC1	TRN1	ACT1	ABC1
PLC1
PPL2	PLC1	SPC2	TRN1
PPL3	PLC1	SPC2	TRN1	ABC1
PLC1	SPC1	TRN1
PPL2	SPC3	ACT3
ACT3
PPL2	ACT3
PPL3	PLC1	SPC1	TIM2
TIM2	ABC1
PLC1	SPC1
PPL4	PLC1	SPC2	ACT1
PPL1	ACT3
ABC1
NONE
ABC1
ABC1
PPL3	PLC2	SPC2	TRN1	ACT1	TIM2
NONE
PLC2	SPC2	TRN1
PPL3	PLC1	SPC1	TRN1	ABC1
ABC1
PPL2	PLC1	SPC1	ACT1	ABC1
PPL1	NLD1	ACT2
PPL1	NLD1	ACT2
PLC1	SPC2
TRN1	ABC1
ABC1
ABC1
PPL3	PLC1	SPC1	ACT1	TIM2	ABC1
PLC1	SPC1	ABC1
PPL3	PLC1	SPC1	ACT1
PPL1	ACT4	TIM2
PLC1	SPC2	ABC1
ABC1
