# Supplementary material for: Inter-Coder Agreement in One-to-Many Classification: Fuzzy Kappa
Source: PLoS One. 2016 Mar 2;11(3):e0149787. doi: 10.1371/journal.pone.0149787 (PMC4775035; doi:10.1371/journal.pone.0149787)
Supplement: S1 Zip Archive — (ZIP) [file pone.0149787.s001.zip › CultureABC_SS.txt]

#1	2	3	4	5	6	7	8	9
ABC0
ABC0
ABC0
ABC0
ABC0
ABC0
ABC1
ABC1
ABC0
ABC1
ABC1
ABC0
ABC0
ABC0
ABC0
ABC0
ABC0
ABC1
ABC0
ABC1
ABC0
ABC1
ABC1
ABC0
ABC0
ABC1
ABC0
ABC1
ABC0
ABC1
ABC0
ABC0
ABC0
ABC0
ABC0
ABC0
ABC0
ABC1
ABC1
ABC0
ABC0
ABC1
ABC0
ABC0
ABC0
ABC0
ABC0
ABC0
ABC0
ABC0
ABC0
ABC0
ABC0
ABC0
ABC0
ABC1
ABC0
ABC1
ABC1
ABC1
ABC1
ABC1
ABC1
ABC0
ABC0
ABC1
ABC0
ABC0
ABC0
ABC1
ABC0
ABC1
ABC0
ABC0
ABC0
ABC0
ABC0
ABC1
ABC0
ABC1
ABC1
ABC0
ABC1
ABC0
ABC1
ABC0
ABC0
ABC1
ABC0
ABC0
ABC1
ABC0
ABC1
ABC1
ABC0
ABC1
ABC1
ABC0
ABC1
ABC0
ABC0
ABC0
ABC1
ABC0
ABC0
ABC1
ABC1
ABC0
ABC1
ABC0
ABC0
ABC0
ABC1
ABC1
ABC0
ABC1
ABC1
ABC1
ABC0
ABC0
ABC1
ABC0
ABC0
ABC0
ABC0
ABC0
ABC1
ABC0
ABC0
ABC0
ABC1
ABC0
ABC1
ABC1
ABC1
ABC0
ABC0
ABC0
ABC0
ABC0
ABC0
ABC1
ABC0
ABC1
ABC0
ABC0
ABC1
ABC0
ABC0
ABC1
ABC0
ABC1
ABC0
ABC0
ABC0
ABC0
ABC0
ABC0
ABC0
ABC0
ABC0
ABC0
ABC0
ABC1
ABC0
ABC1
ABC0
ABC0
ABC1
ABC0
ABC1
ABC0
ABC0
ABC0
ABC0
ABC0
ABC0
ABC0
ABC1
ABC1
ABC0
ABC0
ABC1
ABC1
ABC0
ABC0
ABC0
ABC1
ABC0
ABC0
ABC0
ABC0
ABC0
ABC0
ABC0
ABC1
ABC1
ABC1
ABC0
ABC0
ABC0
ABC0
ABC1
ABC0
ABC1
ABC1
ABC0
ABC1
ABC0
ABC1
ABC1
ABC1
ABC0
ABC0
ABC0
ABC1
ABC0
ABC1
ABC0
ABC1
ABC1
ABC1
ABC1
ABC0
ABC0
ABC0
ABC0
ABC0
ABC0
ABC0
ABC0
ABC0
ABC0
ABC0
ABC0
ABC1
ABC0
ABC0
ABC0
ABC1
ABC0
ABC0
ABC1
ABC0
ABC0
ABC0
ABC0
ABC0
ABC1
ABC0
ABC0
ABC0
ABC1
ABC0
ABC1
ABC1
ABC0
ABC0
ABC0
ABC1
ABC1
ABC1
ABC0
ABC0
ABC0
ABC1
ABC1
ABC1
ABC1
ABC1
ABC0
ABC0
ABC1
ABC1
