# Supplementary material for: Inter-Coder Agreement in One-to-Many Classification: Fuzzy Kappa
Source: PLoS One. 2016 Mar 2;11(3):e0149787. doi: 10.1371/journal.pone.0149787 (PMC4775035; doi:10.1371/journal.pone.0149787)
Supplement: S1 Zip Archive — (ZIP) [file pone.0149787.s001.zip › CultureACT_HK.txt]

#1	2	3	4	5	6	7	8	9
ACT0
ACT0
ACT0
ACT0
ACT0
ACT0
ACT0
ACT0
ACT0
ACT0
ACT0
ACT0
ACT0
ACT3
ACT4
ACT0
ACT0
ACT1
ACT0
ACT0
ACT3
ACT1
ACT0
ACT0
ACT3
ACT1
ACT0
ACT0
ACT0
ACT0
ACT0
ACT0
ACT1
ACT3
ACT3
ACT3
ACT3
ACT0
ACT0
ACT0
ACT0
ACT0
ACT3
ACT4
ACT0
ACT0
ACT0
ACT0
ACT4
ACT0
ACT0
ACT0
ACT0
ACT3
ACT0
ACT1
ACT0
ACT0
ACT0
ACT0
ACT0
ACT0
ACT0
ACT1
ACT0
ACT1
ACT0
ACT0
ACT0
ACT1
ACT0
ACT0
ACT0
ACT0
ACT0
ACT4
ACT0
ACT4
ACT1
ACT0
ACT0
ACT1
ACT0
ACT0
ACT1
ACT0
ACT3
ACT0
ACT4
ACT0
ACT0
ACT4
ACT0
ACT0
ACT0
ACT0
ACT1
ACT3
ACT1
ACT0
ACT4
ACT1
ACT0
ACT4
ACT1
ACT1
ACT0
ACT0
ACT0
ACT4
ACT0
ACT0
ACT0
ACT1
ACT0
ACT4
ACT0
ACT1
ACT0
ACT3
ACT0
ACT3
ACT0
ACT0
ACT0
ACT1
ACT4
ACT3
ACT1
ACT3
ACT1
ACT0
ACT0
ACT0
ACT0
ACT3
ACT0
ACT0
ACT0
ACT3
ACT0
ACT0
ACT0
ACT4
ACT0
ACT0
ACT1
ACT1
ACT0
ACT1
ACT0
ACT1
ACT0
ACT0
ACT0
ACT0
ACT0
ACT0
ACT3
ACT0
ACT3
ACT0
ACT0
ACT0
ACT0
ACT0
ACT0
ACT0
ACT1
ACT0
ACT1
ACT1
ACT0
ACT0
ACT0
ACT3
ACT0
ACT0
ACT0
ACT0
ACT3
ACT0
ACT0
ACT0
ACT0
ACT0
ACT0
ACT0
ACT3
ACT1
ACT1
ACT0
ACT1
ACT3
ACT1
ACT0
ACT0
ACT0
ACT0
ACT0
ACT0
ACT0
ACT0
ACT0
ACT0
ACT0
ACT1
ACT1
ACT1
ACT0
ACT0
ACT0
ACT0
ACT0
ACT1
ACT0
ACT4
ACT0
ACT1
ACT0
ACT0
ACT0
ACT1
ACT0
ACT3
ACT0
ACT0
ACT3
ACT0
ACT0
ACT0
ACT0
ACT2
ACT2
ACT2
ACT1
ACT3
ACT3
ACT0
ACT1
ACT0
ACT3
ACT4
ACT0
ACT3
ACT0
ACT3
ACT1
ACT0
ACT0
ACT1
ACT3
ACT0
ACT0
ACT0
ACT0
ACT1
ACT0
ACT0
ACT4
ACT0
ACT1
ACT1
ACT1
ACT0
ACT0
ACT0
ACT0
ACT1
ACT0
ACT1
ACT3
ACT0
ACT0
