# Supplementary material for: Inter-Coder Agreement in One-to-Many Classification: Fuzzy Kappa
Source: PLoS One. 2016 Mar 2;11(3):e0149787. doi: 10.1371/journal.pone.0149787 (PMC4775035; doi:10.1371/journal.pone.0149787)
Supplement: S1 Zip Archive — (ZIP) [file pone.0149787.s001.zip › CultureHCH_HK.txt]

#1	2	3	4	5	6	7	8	9
HCH1
HCH1
HCH1
HCH0
HCH0
HCH0
HCH0
HCH0
HCH0
HCH0
HCH0
HCH0
HCH0
HCH0
HCH0
HCH0
HCH0
HCH0
HCH0
HCH0
HCH0
HCH0
HCH2
HCH1
HCH3
HCH1
HCH2
HCH0
HCH1
HCH0
HCH3
HCH0
HCH0
HCH3
HCH3
HCH0
HCH1
HCH0
HCH0
HCH0
HCH0
HCH0
HCH0
HCH0
HCH2
HCH0
HCH0
HCH0
HCH0
HCH0
HCH0
HCH5
HCH5
HCH0
HCH0
HCH0
HCH0
HCH0
HCH0
HCH0
HCH0
HCH3
HCH0
HCH0
HCH0
HCH0
HCH0
HCH1
HCH1
HCH0
HCH0
HCH0
HCH2
HCH0
HCH0
HCH0
HCH0
HCH0
HCH0
HCH0
HCH0
HCH2
HCH0
HCH0
HCH0
HCH0
HCH0
HCH0
HCH0
HCH0
HCH3
HCH0
HCH0
HCH0
HCH0
HCH0
HCH0
HCH0
HCH0
HCH1
HCH0
HCH0
HCH0
HCH0
HCH0
HCH0
HCH0
HCH0
HCH0
HCH0
HCH0
HCH0
HCH3
HCH0
HCH0
HCH0
HCH0
HCH0
HCH0
HCH0
HCH0
HCH0
HCH2
HCH3
HCH1
HCH0
HCH0
HCH0
HCH3
HCH0
HCH0
HCH2
HCH0
HCH0
HCH2
HCH0
HCH0
HCH0
HCH0
HCH0
HCH0
HCH0
HCH0
HCH0
HCH2
HCH0
HCH0
HCH3
HCH0
HCH0
HCH0
HCH2
HCH3
HCH3
HCH2
HCH0
HCH0
HCH0
HCH0
HCH0
HCH0
HCH3
HCH0
HCH0
HCH0
HCH0
HCH0
HCH0
HCH0
HCH1
HCH0
HCH0
HCH0
HCH0
HCH0
HCH0
HCH3
HCH0
HCH0
HCH0
HCH3
HCH0
HCH1
HCH0
HCH0
HCH0
HCH0
HCH0
HCH3
HCH0
HCH0
HCH3
HCH0
HCH3
HCH0
HCH2
HCH0
HCH0
HCH0
HCH0
HCH0
HCH3
HCH0
HCH0
HCH2
HCH3
HCH1
HCH0
HCH0
HCH0
HCH0
HCH0
HCH0
HCH0
HCH0
HCH0
HCH0
HCH0
HCH0
HCH0
HCH3
HCH0
HCH0
HCH0
HCH3
HCH0
HCH0
HCH0
HCH3
HCH0
HCH0
HCH0
HCH0
HCH0
HCH0
HCH0
HCH0
HCH1
HCH0
HCH0
HCH0
HCH3
HCH0
HCH3
HCH0
HCH5
HCH0
HCH2
HCH0
HCH3
HCH0
HCH5
HCH0
HCH2
HCH0
HCH0
HCH3
HCH0
HCH3
HCH3
HCH0
HCH0
HCH0
HCH0
HCH0
HCH0
HCH0
HCH1
HCH0
HCH2
HCH2
HCH1
HCH0
HCH1
