# Supplementary material for: Inter-Coder Agreement in One-to-Many Classification: Fuzzy Kappa
Source: PLoS One. 2016 Mar 2;11(3):e0149787. doi: 10.1371/journal.pone.0149787 (PMC4775035; doi:10.1371/journal.pone.0149787)
Supplement: S1 Zip Archive — (ZIP) [file pone.0149787.s001.zip › CultureNLD_HK.txt]

#1	2	3	4	5	6	7	8	9
NLD0
NLD0
NLD0
NLD1
NLD1
NLD1
NLD0
NLD1
NLD0
NLD0
NLD0
NLD0
NLD1
NLD0
NLD0
NLD0
NLD1
NLD0
NLD0
NLD0
NLD0
NLD0
NLD0
NLD0
NLD0
NLD0
NLD0
NLD0
NLD0
NLD0
NLD0
NLD1
NLD1
NLD0
NLD0
NLD0
NLD0
NLD0
NLD0
NLD0
NLD0
NLD0
NLD0
NLD0
NLD0
NLD0
NLD0
NLD0
NLD0
NLD0
NLD0
NLD1
NLD0
NLD1
NLD0
NLD0
NLD0
NLD0
NLD0
NLD0
NLD0
NLD0
NLD0
NLD0
NLD0
NLD0
NLD1
NLD0
NLD0
NLD0
NLD1
NLD0
NLD0
NLD0
NLD0
NLD0
NLD0
NLD0
NLD0
NLD0
NLD0
NLD0
NLD0
NLD0
NLD0
NLD0
NLD0
NLD0
NLD0
NLD0
NLD0
NLD0
NLD0
NLD0
NLD0
NLD0
NLD0
NLD0
NLD0
NLD0
NLD0
NLD0
NLD0
NLD0
NLD0
NLD0
NLD0
NLD0
NLD0
NLD0
NLD0
NLD0
NLD0
NLD0
NLD0
NLD0
NLD0
NLD0
NLD1
NLD0
NLD0
NLD0
NLD0
NLD0
NLD0
NLD0
NLD0
NLD0
NLD0
NLD0
NLD0
NLD0
NLD0
NLD0
NLD0
NLD0
NLD0
NLD0
NLD0
NLD0
NLD0
NLD0
NLD0
NLD0
NLD0
NLD0
NLD0
NLD0
NLD0
NLD0
NLD0
NLD0
NLD0
NLD0
NLD0
NLD0
NLD0
NLD1
NLD0
NLD1
NLD0
NLD0
NLD0
NLD0
NLD0
NLD0
NLD1
NLD1
NLD0
NLD0
NLD0
NLD0
NLD1
NLD1
NLD1
NLD0
NLD0
NLD1
NLD0
NLD0
NLD0
NLD0
NLD0
NLD0
NLD1
NLD0
NLD0
NLD0
NLD0
NLD0
NLD0
NLD0
NLD0
NLD0
NLD0
NLD0
NLD0
NLD0
NLD0
NLD0
NLD0
NLD0
NLD0
NLD0
NLD0
NLD0
NLD0
NLD0
NLD0
NLD0
NLD0
NLD0
NLD1
NLD1
NLD1
NLD0
NLD0
NLD0
NLD0
NLD0
NLD0
NLD0
NLD0
NLD1
NLD0
NLD1
NLD0
NLD0
NLD0
NLD1
NLD1
NLD0
NLD1
NLD1
NLD0
NLD0
NLD0
NLD0
NLD0
NLD0
NLD0
NLD0
NLD0
NLD0
NLD0
NLD0
NLD0
NLD0
NLD0
NLD0
NLD0
NLD0
NLD0
NLD0
NLD0
NLD0
NLD0
NLD0
NLD0
NLD0
NLD0
NLD0
NLD1
NLD1
NLD0
NLD0
NLD0
NLD0
NLD0
NLD0
NLD0
NLD0
NLD0
NLD0
