# Supplementary material for: Inter-Coder Agreement in One-to-Many Classification: Fuzzy Kappa
Source: PLoS One. 2016 Mar 2;11(3):e0149787. doi: 10.1371/journal.pone.0149787 (PMC4775035; doi:10.1371/journal.pone.0149787)
Supplement: S1 Zip Archive — (ZIP) [file pone.0149787.s001.zip › CulturePLC_HK.txt]

#1	2	3	4	5	6	7	8	9
PLC0
PLC0
PLC0
PLC0
PLC2
PLC2
PLC2
PLC2
PLC0
PLC0
PLC1
PLC1
PLC1
PLC1
PLC1
PLC1
PLC0
PLC2
PLC2
PLC1
PLC0
PLC1
PLC1
PLC0
PLC1
PLC0
PLC0
PLC0
PLC0
PLC0
PLC1
PLC0
PLC0
PLC1
PLC1
PLC1
PLC1
PLC2
PLC0
PLC1
PLC1
PLC0
PLC0
PLC1
PLC1
PLC0
PLC1
PLC1
PLC0
PLC1
PLC1
PLC2
PLC0
PLC2
PLC1
PLC1
PLC1
PLC0
PLC0
PLC1
PLC0
PLC1
PLC1
PLC1
PLC1
PLC1
PLC1
PLC0
PLC0
PLC1
PLC1
PLC1
PLC0
PLC2
PLC1
PLC1
PLC1
PLC1
PLC1
PLC2
PLC0
PLC1
PLC0
PLC1
PLC1
PLC2
PLC2
PLC0
PLC1
PLC0
PLC1
PLC1
PLC0
PLC0
PLC2
PLC0
PLC1
PLC2
PLC1
PLC0
PLC1
PLC1
PLC0
PLC1
PLC1
PLC1
PLC0
PLC0
PLC0
PLC1
PLC1
PLC1
PLC1
PLC0
PLC0
PLC1
PLC0
PLC1
PLC0
PLC2
PLC1
PLC1
PLC1
PLC1
PLC0
PLC1
PLC1
PLC0
PLC1
PLC2
PLC1
PLC0
PLC0
PLC0
PLC0
PLC1
PLC0
PLC1
PLC2
PLC2
PLC2
PLC2
PLC1
PLC1
PLC1
PLC1
PLC1
PLC1
PLC1
PLC1
PLC1
PLC1
PLC0
PLC0
PLC0
PLC1
PLC0
PLC0
PLC0
PLC2
PLC1
PLC1
PLC1
PLC0
PLC1
PLC1
PLC2
PLC2
PLC1
PLC0
PLC0
PLC1
PLC2
PLC0
PLC0
PLC0
PLC0
PLC0
PLC0
PLC0
PLC0
PLC1
PLC0
PLC1
PLC0
PLC2
PLC1
PLC1
PLC1
PLC1
PLC1
PLC1
PLC0
PLC1
PLC1
PLC0
PLC1
PLC1
PLC2
PLC2
PLC2
PLC0
PLC0
PLC1
PLC0
PLC1
PLC1
PLC1
PLC1
PLC1
PLC1
PLC0
PLC2
PLC0
PLC0
PLC2
PLC1
PLC0
PLC2
PLC1
PLC1
PLC0
PLC1
PLC2
PLC2
PLC2
PLC1
PLC1
PLC1
PLC0
PLC0
PLC1
PLC0
PLC0
PLC0
PLC0
PLC0
PLC2
PLC0
PLC1
PLC1
PLC1
PLC1
PLC1
PLC0
PLC0
PLC0
PLC1
PLC0
PLC1
PLC1
PLC0
PLC1
PLC0
PLC0
PLC0
PLC1
PLC0
PLC0
PLC1
PLC0
PLC1
PLC0
PLC0
PLC1
PLC1
PLC1
PLC0
PLC1
PLC1
PLC1
PLC0
PLC1
PLC0
