# Supplementary material for: Inter-Coder Agreement in One-to-Many Classification: Fuzzy Kappa
Source: PLoS One. 2016 Mar 2;11(3):e0149787. doi: 10.1371/journal.pone.0149787 (PMC4775035; doi:10.1371/journal.pone.0149787)
Supplement: S1 Zip Archive — (ZIP) [file pone.0149787.s001.zip › CulturePPL_HK.txt]

#1	2	3	4	5	6	7	8	9
PPL0
PPL0
PPL0
PPL0
PPL0
PPL0
PPL0
PPL0
PPL0
PPL0
PPL0
PPL0
PPL0
PPL4
PPL2
PPL0
PPL0
PPL1
PPL0
PPL0
PPL1
PPL3
PPL0
PPL0
PPL4
PPL4
PPL0
PPL0
PPL0
PPL0
PPL0
PPL0
PPL1
PPL4
PPL3
PPL2
PPL2
PPL0
PPL0
PPL0
PPL0
PPL0
PPL3
PPL4
PPL0
PPL0
PPL0
PPL0
PPL3
PPL0
PPL0
PPL0
PPL0
PPL3
PPL0
PPL4
PPL0
PPL0
PPL0
PPL0
PPL0
PPL0
PPL0
PPL4
PPL1
PPL4
PPL0
PPL0
PPL0
PPL4
PPL0
PPL0
PPL0
PPL0
PPL0
PPL1
PPL0
PPL3
PPL2
PPL0
PPL0
PPL3
PPL0
PPL0
PPL2
PPL0
PPL1
PPL0
PPL4
PPL0
PPL0
PPL3
PPL0
PPL0
PPL0
PPL0
PPL1
PPL1
PPL4
PPL0
PPL3
PPL4
PPL0
PPL4
PPL2
PPL4
PPL0
PPL0
PPL0
PPL3
PPL0
PPL0
PPL0
PPL3
PPL0
PPL3
PPL0
PPL3
PPL0
PPL1
PPL0
PPL2
PPL0
PPL0
PPL0
PPL4
PPL3
PPL2
PPL2
PPL1
PPL4
PPL0
PPL0
PPL0
PPL0
PPL3
PPL0
PPL0
PPL0
PPL1
PPL0
PPL0
PPL0
PPL4
PPL0
PPL0
PPL3
PPL4
PPL0
PPL3
PPL0
PPL4
PPL0
PPL0
PPL0
PPL0
PPL0
PPL0
PPL1
PPL0
PPL2
PPL3
PPL0
PPL0
PPL0
PPL0
PPL0
PPL0
PPL4
PPL0
PPL3
PPL1
PPL0
PPL0
PPL0
PPL1
PPL0
PPL0
PPL0
PPL0
PPL1
PPL0
PPL0
PPL0
PPL0
PPL0
PPL0
PPL0
PPL2
PPL4
PPL4
PPL0
PPL1
PPL2
PPL4
PPL0
PPL0
PPL0
PPL0
PPL0
PPL0
PPL0
PPL0
PPL0
PPL0
PPL0
PPL1
PPL2
PPL2
PPL0
PPL0
PPL0
PPL0
PPL0
PPL1
PPL0
PPL4
PPL0
PPL1
PPL0
PPL0
PPL0
PPL4
PPL0
PPL3
PPL0
PPL0
PPL2
PPL0
PPL0
PPL0
PPL0
PPL1
PPL2
PPL2
PPL1
PPL2
PPL1
PPL0
PPL4
PPL0
PPL2
PPL3
PPL0
PPL2
PPL0
PPL2
PPL3
PPL0
PPL0
PPL4
PPL0
PPL0
PPL0
PPL0
PPL0
PPL1
PPL0
PPL0
PPL3
PPL0
PPL2
PPL1
PPL1
PPL0
PPL0
PPL0
PPL0
PPL4
PPL0
PPL3
PPL1
PPL0
PPL0
