# Supplementary material for: Inter-Coder Agreement in One-to-Many Classification: Fuzzy Kappa
Source: PLoS One. 2016 Mar 2;11(3):e0149787. doi: 10.1371/journal.pone.0149787 (PMC4775035; doi:10.1371/journal.pone.0149787)
Supplement: S1 Zip Archive — (ZIP) [file pone.0149787.s001.zip › CultureSPC_HK.txt]

#1	2	3	4	5	6	7	8	9
SPC0
SPC0
SPC0
SPC0
SPC0
SPC0
SPC1
SPC3
SPC3
SPC1
SPC1
SPC2
SPC1
SPC2
SPC2
SPC2
SPC0
SPC2
SPC3
SPC1
SPC2
SPC1
SPC1
SPC0
SPC2
SPC1
SPC2
SPC1
SPC0
SPC1
SPC2
SPC0
SPC0
SPC2
SPC2
SPC2
SPC2
SPC2
SPC1
SPC1
SPC1
SPC1
SPC2
SPC2
SPC1
SPC3
SPC2
SPC2
SPC2
SPC2
SPC1
SPC3
SPC3
SPC1
SPC1
SPC1
SPC2
SPC0
SPC0
SPC1
SPC1
SPC2
SPC2
SPC1
SPC2
SPC2
SPC1
SPC0
SPC0
SPC1
SPC2
SPC2
SPC0
SPC2
SPC2
SPC2
SPC2
SPC1
SPC2
SPC2
SPC0
SPC1
SPC0
SPC2
SPC1
SPC2
SPC3
SPC0
SPC2
SPC0
SPC2
SPC2
SPC2
SPC0
SPC2
SPC0
SPC1
SPC3
SPC1
SPC1
SPC2
SPC1
SPC1
SPC2
SPC2
SPC1
SPC0
SPC0
SPC0
SPC2
SPC2
SPC2
SPC2
SPC2
SPC1
SPC1
SPC0
SPC1
SPC0
SPC2
SPC1
SPC2
SPC2
SPC2
SPC0
SPC1
SPC1
SPC3
SPC2
SPC2
SPC1
SPC0
SPC1
SPC0
SPC0
SPC2
SPC3
SPC3
SPC2
SPC2
SPC3
SPC2
SPC1
SPC2
SPC2
SPC2
SPC1
SPC1
SPC2
SPC1
SPC2
SPC1
SPC0
SPC0
SPC0
SPC2
SPC3
SPC0
SPC2
SPC2
SPC1
SPC1
SPC2
SPC0
SPC2
SPC1
SPC2
SPC2
SPC1
SPC1
SPC2
SPC1
SPC0
SPC0
SPC0
SPC3
SPC0
SPC0
SPC1
SPC0
SPC0
SPC2
SPC0
SPC2
SPC0
SPC2
SPC2
SPC2
SPC1
SPC1
SPC1
SPC1
SPC1
SPC2
SPC1
SPC1
SPC1
SPC1
SPC2
SPC2
SPC2
SPC0
SPC1
SPC1
SPC1
SPC1
SPC1
SPC1
SPC1
SPC1
SPC1
SPC0
SPC2
SPC0
SPC0
SPC2
SPC2
SPC0
SPC2
SPC1
SPC1
SPC0
SPC1
SPC2
SPC2
SPC3
SPC2
SPC2
SPC1
SPC0
SPC0
SPC2
SPC0
SPC1
SPC1
SPC1
SPC3
SPC2
SPC3
SPC1
SPC2
SPC2
SPC2
SPC1
SPC1
SPC0
SPC3
SPC1
SPC1
SPC1
SPC2
SPC0
SPC2
SPC0
SPC1
SPC1
SPC1
SPC0
SPC1
SPC1
SPC1
SPC1
SPC0
SPC0
SPC2
SPC1
SPC1
SPC0
SPC1
SPC1
SPC1
SPC0
SPC2
SPC0
