# Supplementary material for: Inter-Coder Agreement in One-to-Many Classification: Fuzzy Kappa
Source: PLoS One. 2016 Mar 2;11(3):e0149787. doi: 10.1371/journal.pone.0149787 (PMC4775035; doi:10.1371/journal.pone.0149787)
Supplement: S1 Zip Archive — (ZIP) [file pone.0149787.s001.zip › CultureTIM_SS.txt]

#1	2	3	4	5	6	7	8	9
TIM0
TIM0
TIM0
TIM0
TIM2
TIM0
TIM0
TIM2
TIM0
TIM0
TIM2
TIM1
TIM1
TIM1
TIM2
TIM0
TIM2
TIM0
TIM0
TIM0
TIM0
TIM0
TIM0
TIM0
TIM0
TIM2
TIM2
TIM0
TIM0
TIM0
TIM0
TIM1
TIM2
TIM1
TIM1
TIM1
TIM0
TIM2
TIM0
TIM2
TIM2
TIM0
TIM0
TIM0
TIM2
TIM0
TIM0
TIM0
TIM0
TIM0
TIM0
TIM2
TIM0
TIM0
TIM0
TIM0
TIM0
TIM0
TIM0
TIM2
TIM2
TIM2
TIM0
TIM2
TIM0
TIM0
TIM0
TIM0
TIM0
TIM1
TIM0
TIM0
TIM0
TIM0
TIM0
TIM0
TIM0
TIM0
TIM2
TIM2
TIM0
TIM2
TIM0
TIM0
TIM2
TIM2
TIM2
TIM0
TIM2
TIM0
TIM0
TIM0
TIM1
TIM0
TIM2
TIM2
TIM2
TIM2
TIM0
TIM0
TIM0
TIM0
TIM0
TIM0
TIM0
TIM0
TIM0
TIM0
TIM0
TIM1
TIM0
TIM0
TIM0
TIM0
TIM0
TIM0
TIM0
TIM0
TIM0
TIM2
TIM0
TIM0
TIM0
TIM2
TIM0
TIM2
TIM0
TIM0
TIM2
TIM2
TIM0
TIM0
TIM0
TIM0
TIM0
TIM0
TIM0
TIM0
TIM2
TIM0
TIM2
TIM0
TIM0
TIM0
TIM2
TIM0
TIM0
TIM0
TIM0
TIM0
TIM0
TIM0
TIM0
TIM0
TIM0
TIM0
TIM0
TIM0
TIM0
TIM1
TIM1
TIM0
TIM2
TIM0
TIM1
TIM0
TIM2
TIM2
TIM0
TIM0
TIM0
TIM0
TIM1
TIM1
TIM1
TIM0
TIM0
TIM2
TIM0
TIM0
TIM0
TIM0
TIM0
TIM2
TIM2
TIM2
TIM0
TIM0
TIM0
TIM2
TIM2
TIM0
TIM0
TIM0
TIM0
TIM0
TIM0
TIM0
TIM0
TIM0
TIM0
TIM0
TIM0
TIM0
TIM0
TIM0
TIM0
TIM0
TIM0
TIM2
TIM2
TIM0
TIM2
TIM0
TIM0
TIM0
TIM2
TIM0
TIM0
TIM0
TIM0
TIM0
TIM0
TIM0
TIM2
TIM0
TIM2
TIM0
TIM0
TIM1
TIM1
TIM0
TIM1
TIM1
TIM0
TIM0
TIM0
TIM1
TIM0
TIM0
TIM0
TIM0
TIM0
TIM0
TIM0
TIM0
TIM0
TIM2
TIM2
TIM0
TIM0
TIM0
TIM0
TIM0
TIM0
TIM0
TIM2
TIM0
TIM0
TIM0
TIM0
TIM0
TIM0
TIM0
TIM0
TIM0
TIM0
TIM0
TIM2
TIM0
TIM0
TIM2
TIM0
TIM0
