# Supplementary material for: Inter-Coder Agreement in One-to-Many Classification: Fuzzy Kappa
Source: PLoS One. 2016 Mar 2;11(3):e0149787. doi: 10.1371/journal.pone.0149787 (PMC4775035; doi:10.1371/journal.pone.0149787)
Supplement: S1 Zip Archive — (ZIP) [file pone.0149787.s001.zip › CultureTRN_SS.txt]

#1	2	3	4	5	6	7	8	9
TRN0
TRN0
TRN0
TRN0
TRN1
TRN1
TRN0
TRN0
TRN0
TRN0
TRN0
TRN0
TRN0
TRN0
TRN1
TRN0
TRN0
TRN0
TRN0
TRN0
TRN0
TRN0
TRN0
TRN0
TRN0
TRN0
TRN0
TRN0
TRN0
TRN0
TRN0
TRN0
TRN0
TRN0
TRN1
TRN0
TRN0
TRN0
TRN0
TRN0
TRN0
TRN0
TRN0
TRN1
TRN0
TRN0
TRN0
TRN0
TRN1
TRN0
TRN0
TRN0
TRN0
TRN1
TRN0
TRN0
TRN1
TRN0
TRN0
TRN0
TRN0
TRN1
TRN1
TRN0
TRN0
TRN0
TRN0
TRN0
TRN1
TRN0
TRN0
TRN0
TRN1
TRN1
TRN1
TRN1
TRN1
TRN1
TRN0
TRN0
TRN0
TRN0
TRN0
TRN0
TRN0
TRN0
TRN0
TRN0
TRN0
TRN1
TRN0
TRN0
TRN0
TRN0
TRN0
TRN0
TRN0
TRN0
TRN0
TRN0
TRN1
TRN0
TRN0
TRN1
TRN0
TRN0
TRN0
TRN0
TRN0
TRN0
TRN1
TRN1
TRN0
TRN0
TRN0
TRN0
TRN0
TRN0
TRN0
TRN1
TRN0
TRN0
TRN1
TRN0
TRN0
TRN0
TRN1
TRN0
TRN0
TRN0
TRN0
TRN0
TRN0
TRN0
TRN0
TRN0
TRN0
TRN0
TRN0
TRN1
TRN0
TRN0
TRN0
TRN1
TRN0
TRN1
TRN0
TRN0
TRN1
TRN0
TRN1
TRN0
TRN0
TRN0
TRN0
TRN0
TRN0
TRN0
TRN0
TRN0
TRN0
TRN0
TRN1
TRN0
TRN0
TRN0
TRN1
TRN1
TRN0
TRN0
TRN0
TRN0
TRN0
TRN0
TRN0
TRN1
TRN1
TRN0
TRN0
TRN0
TRN0
TRN0
TRN0
TRN0
TRN0
TRN1
TRN1
TRN1
TRN0
TRN0
TRN0
TRN0
TRN0
TRN1
TRN0
TRN0
TRN0
TRN0
TRN0
TRN0
TRN0
TRN0
TRN0
TRN1
TRN0
TRN0
TRN0
TRN0
TRN0
TRN0
TRN0
TRN0
TRN0
TRN0
TRN1
TRN0
TRN0
TRN0
TRN0
TRN0
TRN1
TRN0
TRN0
TRN0
TRN0
TRN0
TRN1
TRN0
TRN0
TRN0
TRN0
TRN1
TRN0
TRN0
TRN0
TRN0
TRN0
TRN0
TRN0
TRN1
TRN0
TRN1
TRN1
TRN1
TRN0
TRN0
TRN0
TRN0
TRN0
TRN0
TRN0
TRN0
TRN0
TRN0
TRN0
TRN0
TRN1
TRN0
TRN1
TRN1
TRN0
TRN0
TRN0
TRN0
TRN0
TRN1
TRN0
TRN0
TRN0
TRN0
TRN0
TRN0
TRN0
TRN0
