# Supplementary material for: Inter-Coder Agreement in One-to-Many Classification: Fuzzy Kappa
Source: PLoS One. 2016 Mar 2;11(3):e0149787. doi: 10.1371/journal.pone.0149787 (PMC4775035; doi:10.1371/journal.pone.0149787)
Supplement: S1 Zip Archive — (ZIP) [file pone.0149787.s001.zip › README_Example1.txt]

This dataset includes the files used for Example 1. 
Crisp and fuzzy cappa were computer for pairs of files, e.g., 
the values from line 9 of the Table (Category "Architecture") 
were computed with CultureABC_HK.txt and CultureABC_SS.txt files

File names are as of the following.
	All categories together (line 1 of the Table): 
	File name: Culture_yy.txt, where yy - name of the rater (SS or HK)
	
	Separate categories (lines 2-9 of the Table): 
	Each file represents ratings by one of the raters, SS and HK. 
	File name: Culturexxx_yy.txt, where yy - name of the rater (SS or HK) and
	xxx - name of the subcategory:
		PPL - People
		NLD - Nature Landscape
		PLC - Place
		SPC - Space
		TRN - Transport & Infr
		ACT - Activities
		TIM - Season
		ABC - Architecture
		HCH - Heritage
