# Supplementary material for: Inter-Coder Agreement in One-to-Many Classification: Fuzzy Kappa
Source: PLoS One. 2016 Mar 2;11(3):e0149787. doi: 10.1371/journal.pone.0149787 (PMC4775035; doi:10.1371/journal.pone.0149787)
Supplement: S2 Zip Archive — (ZIP) [file pone.0149787.s002.zip]

Archive with 3 entries (3 files):
- README_Example2.txt
- Example2_DMO_rater1.txt
- Example2_DMO_rater2.txt
