# Supplementary material for: Inter-Coder Agreement in One-to-Many Classification: Fuzzy Kappa
Source: PLoS One. 2016 Mar 2;11(3):e0149787. doi: 10.1371/journal.pone.0149787 (PMC4775035; doi:10.1371/journal.pone.0149787)
Supplement: S2 Zip Archive — (ZIP) [file pone.0149787.s002.zip › README_Example2.txt]

This dataset includes the files used for Example 2. 
Crisp and fuzzy cappa were computed for the pair of files, 
Example2_DMO_rater1.txt and Example2_DMO_rater2.txt, where
rater1 and rater2 correspond to the names of raters

The codes found inside the files correspond to:

A - Architecture
AO - Art Object
AS - Archaeological Sites
DA - Domesticated Animals
F - Food
FR - Festivals and Rituals
INF - Transport and Infrastructure
LA - Leasure activities
NL - Nature and Landscape
O - Others
OA - Outdoor/Adventure
PP - People
T - Tour
TC - Traditional Clothing
TF - Tourist Facilities
UL - Urban Landscape
WL - Wild Life
WOL - Way of Life
PL - Plants
CL - Country Landscape
