# Supplementary material for: Inter-Coder Agreement in One-to-Many Classification: Fuzzy Kappa
Source: PLoS One. 2016 Mar 2;11(3):e0149787. doi: 10.1371/journal.pone.0149787 (PMC4775035; doi:10.1371/journal.pone.0149787)
Supplement: S2 Zip Archive — (ZIP) [file pone.0149787.s002.zip › Example2_DMO_rater1.txt]

#1	2	3	4
AS
PP	LA	TC
NL	OA
UL	A
AS	PP	OA
AS	PP	OA
PP	OA	AS	NL
AS	NL
AS	NL
AS	NL
AS	NL
AS	NL
AS	NL
AS
AS	NL
AS	NL
AS	NL
NL	DA
F
NL	PP
AS
PP	TC	DA	NL
PP	TC	AS
PP	T	AS
AS
NL	PP	OA
A
PP	WOL	O
AS
PP	FR
F	AO
AS
PP	TC	WOL	NL
NL	AS	PP
A
UL	OA
A
WL
WL
PP	T	NL
PP	OA
AS	NL
AS
AS
PP	TC	FR
PP	NL
AS
PP	WOL	TC
PP	TC	WOL
A
AS	NL
PP	TC	WOL
AS	PP	TC	WOL
AS
AS	TF
AS
WL
INF
WL	NL
O
PP	LA
AS
NL	WOL
NL
UL	A
O
AO
AO
NL	AS
AS
AO
AO
AS
AO
AS
PP	LA
PP	TC	WOL
PP	TC	WOL
NL	WL
NL
A
NL	INF
WOL
NL
A
NL
PP	OA	NL
NL
AS
NL	PP	LA
PP	OA	NL
PP	TC	WOL
FR
WL
NL
PP	T	NL
WL
WL
NL
NL
