# Supplementary material for: Inter-Coder Agreement in One-to-Many Classification: Fuzzy Kappa
Source: PLoS One. 2016 Mar 2;11(3):e0149787. doi: 10.1371/journal.pone.0149787 (PMC4775035; doi:10.1371/journal.pone.0149787)
Supplement: S2 Zip Archive — (ZIP) [file pone.0149787.s002.zip › Example2_DMO_rater2.txt]

#1	2	3	4
AS
LA	PP	TC
OA	NL
A	UL
NL	OA	PP
PP	OA	AS
AS	PP	T
AS	NL
AS
AS	NL
AS
AS	NL
AS	NL
NL	AS
AS
AS	NL
AS	NL
NL	DA
F
NL	PP
AS
PP	TC	DA
PP	TC	A
AS	PP
AS
OA	PP	NL
A
PP	WOL	O
AS
FR	PP
F	O
WOL	A
PP	TC	WOL
NL	PP	AS
A
OA	UL
A
WL
WL
OA	PP	NL	T
OA
AS	NL
AS
AS
FR	TC	PP
PP	NL	TC
AS
PP	TC	WOL
PP	TC
A
AS	NL
PP	CL	WOL
NL	PP	T
AS
TF	AS
AS
WL
INF	NL
WL
O
PP
AS
NL	WOL
NL
A
O
AO
AO
NL
AS
AO
AO
AS
AO
AS
LA	PP	NL
PP	WOL	TC
PP	TC	WOL
WL
NL
A	WOL
NL	WOL
A	WOL
NL
A
NL	O
OA	PP	NL
NL
AS
NL	LA
OA	NL
PP	TC	WOL
FR
WL
NL
OA	NL	PP
DA
WL
NL
NL
